# Supplementary material for: Measurement properties of 72 movement biomarkers aiming to discriminate non‑specific chronic low back pain patients from an asymptomatic population
Source: Sci Rep. 2023 Apr 20;13:6483. doi: 10.1038/s41598-023-33504-5 (PMC10119171; doi:10.1038/s41598-023-33504-5)
Supplement: Supplementary file 2 — Supplementary Information 2. [file 41598_2023_33504_MOESM2_ESM.zip]

Archive with 217 entries (217 files):
- BMo001_boxplot.png
- BMo001_normality.png
- BMo001_ROC.png
- BMo003_boxplot.png
- BMo003_normality.png
- BMo003_ROC.png
- BMo004_boxplot.png
- BMo004_normality.png
- BMo004_ROC.png
- BMo005_boxplot.png
- BMo005_normality.png
- BMo005_ROC.png
- BMo006_boxplot.png
- BMo006_normality.png
- BMo006_ROC.png
- BMo007_boxplot.png
- BMo007_normality.png
- BMo007_ROC.png
- BMo008_boxplot.png
- BMo008_normality.png
- BMo008_ROC.png
- BMo009_boxplot.png
- BMo009_normality.png
- BMo009_ROC.png
- BMo010_boxplot.png
- BMo010_normality.png
- BMo010_ROC.png
- BMo012_boxplot.png
- BMo012_normality.png
- BMo012_ROC.png
- BMo015_boxplot.png
- BMo015_normality.png
- BMo015_ROC.png
- BMo017_boxplot.png
- BMo017_normality.png
- BMo017_ROC.png
- BMo018_boxplot.png
- BMo018_normality.png
- BMo018_ROC.png
- BMo023_boxplot.png
- BMo023_normality.png
- BMo023_ROC.png
- BMo024_boxplot.png
- BMo024_normality.png
- BMo024_ROC.png
- BMo025_boxplot.png
- BMo025_normality.png
- BMo025_ROC.png
- BMo026_boxplot.png
- BMo026_normality.png
- BMo026_ROC.png
- BMo027_boxplot.png
- BMo027_normality.png
- BMo027_ROC.png
- BMo028_boxplot.png
- BMo028_normality.png
- BMo028_ROC.png
- BMo029_boxplot.png
- BMo029_normality.png
- BMo029_ROC.png
- BMo030_boxplot.png
- BMo030_normality.png
- BMo030_ROC.png
- BMo031_boxplot.png
- BMo031_normality.png
- BMo031_ROC.png
- BMo033_boxplot.png
- BMo033_normality.png
- BMo033_ROC.png
- BMo034_boxplot.png
- BMo034_normality.png
- BMo034_ROC.png
- BMo035_boxplot.png
- BMo035_normality.png
- BMo035_ROC.png
- BMo037_boxplot.png
- BMo037_normality.png
- BMo037_ROC.png
- BMo038_boxplot.png
- BMo038_normality.png
- BMo038_ROC.png
- BMo041_boxplot.png
- BMo041_normality.png
- BMo041_ROC.png
- BMo042_boxplot.png
- BMo042_normality.png
- BMo042_ROC.png
- BMo043_boxplot.png
- BMo043_normality.png
- BMo043_ROC.png
- BMo044_boxplot.png
- BMo044_normality.png
- BMo044_ROC.png
- BMo045_boxplot.png
- BMo045_normality.png
- BMo045_ROC.png
- BMo046_boxplot.png
- BMo046_normality.png
- BMo046_ROC.png
- BMo047_boxplot.png
- BMo047_normality.png
- BMo047_ROC.png
- BMo048_boxplot.png
- BMo048_normality.png
- BMo048_ROC.png
- BMo049_boxplot.png
- BMo049_normality.png
- BMo049_ROC.png
- BMo050_boxplot.png
- BMo050_normality.png
- BMo050_ROC.png
- BMo051_boxplot.png
- BMo051_normality.png
- BMo051_ROC.png
- BMo053_boxplot.png
- BMo053_normality.png
- BMo053_ROC.png
- BMo054_boxplot.png
- BMo054_normality.png
- BMo054_ROC.png
- BMo055_boxplot.png
- BMo055_normality.png
- BMo055_ROC.png
- BMo057_boxplot.png
- BMo057_normality.png
- BMo057_ROC.png
- BMo058_boxplot.png
- BMo058_normality.png
- BMo058_ROC.png
- BMo059_boxplot.png
- BMo059_normality.png
- BMo059_ROC.png
- BMo060_boxplot.png
- BMo060_normality.png
- BMo060_ROC.png
- BMo061_boxplot.png
- BMo061_normality.png
- BMo061_ROC.png
- BMo062_boxplot.png
- BMo062_normality.png
- BMo062_ROC.png
- BMo063_boxplot.png
- BMo063_normality.png
- BMo063_ROC.png
- BMo072_boxplot.png
- BMo072_normality.png
- BMo072_ROC.png
- BMo075_boxplot.png
- BMo075_normality.png
- BMo075_ROC.png
- BMo077_boxplot.png
- BMo077_normality.png
- BMo077_ROC.png
- BMo079_boxplot.png
- BMo079_normality.png
- BMo079_ROC.png
- BMo080_boxplot.png
- BMo080_normality.png
- BMo080_ROC.png
- BMo081_boxplot.png
- BMo081_normality.png
- BMo081_ROC.png
- BMo082_boxplot.png
- BMo082_normality.png
- BMo082_ROC.png
- BMo083_boxplot.png
- BMo083_normality.png
- BMo083_ROC.png
- BMo084_boxplot.png
- BMo084_normality.png
- BMo084_ROC.png
- BMo085_boxplot.png
- BMo085_normality.png
- BMo085_ROC.png
- BMo086_boxplot.png
- BMo086_normality.png
- BMo086_ROC.png
- BMo087_boxplot.png
- BMo087_normality.png
- BMo087_ROC.png
- BMo089_boxplot.png
- BMo089_normality.png
- BMo089_ROC.png
- BMo099_boxplot.png
- BMo099_normality.png
- BMo099_ROC.png
- BMo101_boxplot.png
- BMo101_normality.png
- BMo101_ROC.png
- BMo103_boxplot.png
- BMo103_normality.png
- BMo103_ROC.png
- BMo105_boxplot.png
- BMo105_normality.png
- BMo105_ROC.png
- BMo106_boxplot.png
- BMo106_normality.png
- BMo106_ROC.png
- BMo107_boxplot.png
- BMo107_normality.png
- BMo107_ROC.png
- BMo112_boxplot.png
- BMo112_normality.png
- BMo112_ROC.png
- BMo113_boxplot.png
- BMo113_normality.png
- BMo113_ROC.png
- BMo114_boxplot.png
- BMo114_normality.png
- BMo114_ROC.png
- BMo115_boxplot.png
- BMo115_normality.png
- BMo115_ROC.png
- BMo118_boxplot.png
- BMo118_normality.png
- BMo118_ROC.png
- _merged.pdf
