# Supplementary material for: Measurement properties of 72 movement biomarkers aiming to discriminate non‑specific chronic low back pain patients from an asymptomatic population
Source: Sci Rep. 2023 Apr 20;13:6483. doi: 10.1038/s41598-023-33504-5 (PMC10119171; doi:10.1038/s41598-023-33504-5)
Supplement: Supplementary file 3 — Supplementary Information 3. [file 41598_2023_33504_MOESM3_ESM.xlsx]

## Sheet: Title
Measurement properties of 72 movement biomarkers aiming to discriminate non‑specific chronic low back pain patients from an asymptomatic population
Florent Moissenet1, Stéphane Armand1, Stéphane Genevay2
1 Kinesiology Laboratory, Geneva University Hospitals and University of Geneva, Geneva, Switzerland
2 Department of Rheumatology, Geneva University Hospitals, Geneva, Switzerland
Supplementary Table 1 - Full measurement properties of all of the 72 movement biomarkers
Abbreviations
ICC_intra	Intra-class correlation / intra-rater within-session reliability
ICC_testretest	Intra-class correlation / intra-rater between-session reliability
SEM_intra	Standard error of measurement / intra-rater within-session reliability
SEM_testretest	Standard error of measurement / intra-rater between-session reliability
SEMp_intra	Standard error of measurement (%) / intra-rater within-session reliability
SEMp_testretest	Standard error of measurement (%) / intra-rater between-session reliability
Normality	Shapiro-Wilk normality test results
P	P-value obtained for Student's t-test with a 95% confidence level (α = 0.05) or Mann-Whitney U-test
AUC	Area under the receiver operating characteristic curve
Youden	Youden index
MDC_intra	Minimal detectable changes at a specified confidence interval of 95% / intra-rater within-session reliability
MDC_testretest	Minimal detectable changes at a specified confidence interval of 95% / intra-rater between-session reliability
MDCp_intra	Minimal detectable changes (%) at a specified confidence interval of 95% / intra-rater within-session reliability
MDCp_testretest	Minimal detectable changes (%) at a specified confidence interval of 95% / intra-rater between-session reliability

## Sheet: Reliability
	Biomarkers	Unit	ICC_intra	ICC_testretest	SEM_intra	SEM_testretest	SEMp_intra	SEMp_testretest
1	Control_BMo1	m	0.56	0.55	0	0	29.1	29.1
2	Control_BMo10	%	0.96	0.7	2.1	5.7	3.8	10.3
3	Control_BMo101	%	0.91	0.5	4.8	11.2	28.4	65.7
4	Control_BMo103	%	0	0	36.1	36.1	35.1	35.1
5	Control_BMo105	°deg	0.51	0.22	47.9	60.5	269.7	340.3
6	Control_BMo106	°deg	0.72	0.34	24.6	38	49.7	76.6
7	Control_BMo107	°deg	0.55	0.12	14.8	20.8	24.2	34
8	Control_BMo112	°deg	0.72	0.24	39.7	65.3	-1422.9	-2343.5
9	Control_BMo113	°deg	0.66	0.33	28.2	39.9	66.4	94.2
10	Control_BMo114	°deg	0.7	0.29	16.7	25.5	27	41.4
11	Control_BMo115	°deg	0.51	0.42	20.1	21.9	36.6	39.8
12	Control_BMo118	°deg	0.61	0.18	15.2	21.9	19.6	28.2
13	Control_BMo12	°deg	0.96	0.85	3.7	7	4.4	8.4
14	Control_BMo15	°deg	0.98	0.71	2	7	5.5	18.8
15	Control_BMo17	°deg.s-1	0.78	0.7	8.1	9.4	17	19.6
16	Control_BMo18	°deg.s-1	0.69	0.82	2.4	1.8	16.6	12.7
17	Control_BMo23	ratio	0.91	0.63	0	0	7.5	14.9
18	Control_BMo24	ratio	0.92	0.61	0	0	6.6	14.3
19	Control_BMo25	°deg	0.54	0.08	13.3	18.8	22	31
20	Control_BMo26	°deg	0.5	0.32	0.9	1	-45.2	-53.2
21	Control_BMo27	°deg	0.5	0.36	0.8	0.9	44	49.6
22	Control_BMo28	°deg	0.65	0.1	12.5	20.1	-16.5	-26.6
23	Control_BMo29	°deg	0.65	0.27	8	11.6	21.7	31.7
24	Control_BMo3	°deg	0.84	0.48	3.8	6.9	3.9	7.1
25	Control_BMo30	°deg	0.65	0.27	5.6	8.2	21.7	31.7
26	Control_BMo31	°deg	0.96	0.76	1.8	4.5	13.5	34.7
27	Control_BMo33	°deg	0.88	0.72	2.1	3.1	7.5	11.3
28	Control_BMo34	°deg	0.84	0.63	2.1	3.3	8.3	12.8
29	Control_BMo35	°deg.s-1	0.71	0.51	4.8	6.2	12.9	16.7
30	Control_BMo37	°deg	0.96	0.67	2.6	7.8	4.7	13.9
31	Control_BMo38	°deg	0.62	0.4	0.9	1.2	36.6	46
32	Control_BMo4	°deg	0.72	0.29	5.6	9	5.7	9.1
33	Control_BMo41	°deg.s-1	0.7	0.66	1.5	1.6	16.5	17.7
34	Control_BMo42	°deg	0.66	0.18	7.1	11	24.8	38.4
35	Control_BMo43	°deg	0.77	0.62	5	6.3	11.4	14.4
36	Control_BMo44	°deg	0.95	0.68	2.7	6.4	4.2	10.1
37	Control_BMo45	°deg	0.8	0.4	1.4	2.4	29	50.1
38	Control_BMo46	°deg	0.76	0.68	1.2	1.4	26.5	30.2
39	Control_BMo47	°deg	1	1	5	1.2	1.7	0.4
40	Control_BMo48	°deg.s-1	0.7	0.66	5.9	6.3	17.6	18.8
41	Control_BMo49	°deg	0.95	0.87	3.9	6	3.4	5.2
42	Control_BMo5	°deg	0.96	0.9	2.8	4.7	3.6	6
43	Control_BMo50	°deg	0.85	0.82	3.5	3.9	21.2	23.7
44	Control_BMo51	°deg	0.76	0.64	1.3	1.6	27.1	33.2
45	Control_BMo53	°deg.s-1	0.68	0.59	10.8	12.3	17.5	19.9
46	Control_BMo54	°deg	0.76	0.45	4.5	6.8	12.1	18.1
47	Control_BMo55	°deg.s-1	0.84	0.75	11.5	14.5	16.1	20.2
48	Control_BMo57	°deg	0.94	0.9	3.4	4.7	3.7	5.1
49	Control_BMo58	°deg.s-1	0.75	0.69	9.5	10.6	17	18.9
50	Control_BMo59	°deg	0.96	0.94	3.8	4.7	2.8	3.5
51	Control_BMo6	°deg.s-1	0.77	0.65	6.7	8.2	18.1	22.3
52	Control_BMo60	°deg	0.96	0.65	1.1	3.2	6.1	17.3
53	Control_BMo61	°deg.s-1	0.58	0.21	6	8.1	22.7	31.1
54	Control_BMo62	°deg	0.88	0.53	1.2	2.4	13.7	26.9
55	Control_BMo63	°deg.s-1	0.67	0.3	6.4	9.3	30.4	44.4
56	Control_BMo7	°deg	0.9	0.68	1.6	2.8	8.5	15.2
57	Control_BMo72	°deg	0.99	0.47	0.5	3.2	6.3	44.3
58	Control_BMo75	°deg	0.97	0.81	0.5	1.5	6.2	16.7
59	Control_BMo77	°deg	0.91	0.78	1	1.6	48.7	77.5
60	Control_BMo79	°deg	0.5	0.47	0.1	0.1	23.4	24.2
61	Control_BMo8	°deg	0.96	0.64	1	3.1	5.3	16.4
62	Control_BMo80	°deg	0.93	0.45	1.6	4.3	7.2	19.9
63	Control_BMo81	°deg	0.94	0.67	2.9	6.6	10.6	24.4
64	Control_BMo82	m.s-2	0.13	0.27	0.1	0.1	53.6	49
65	Control_BMo83	m.s-1	0.39	0.55	0.1	0.1	28.6	24.5
66	Control_BMo84	°deg	0.85	0.44	1.5	2.9	18.3	35.4
67	Control_BMo85	°deg.s-2	0.29	0.5	1.1	0.9	44.1	37
68	Control_BMo86	°deg.s-1	0.34	0.53	23.3	19.5	27.1	22.8
69	Control_BMo87	%	0.6	0.48	10.4	11.9	28.2	32.1
70	Control_BMo89	%	0.8	0.59	1.8	2.6	29.5	42.1
71	Control_BMo9	°deg	0.95	0.91	3.6	5.2	3.3	4.8
72	Control_BMo99	%	0.52	0.67	12.7	10.5	31.5	25.9
73	Patient_BMo1	m	0.57	0.43	0	0	29.7	34.3
74	Patient_BMo10	%	0.96	0.68	2.1	6	4.1	11.5
75	Patient_BMo101	%	0.91	0.57	6	13.3	27.2	60.4
76	Patient_BMo103	%	0	0.24	34.9	30.5	32.7	28.6
77	Patient_BMo105	°deg	0.48	0.45	32.4	33.3	79.7	81.9
78	Patient_BMo106	°deg	0.46	0.3	27	30.5	44.5	50.5
79	Patient_BMo107	°deg	0.87	0.33	7.8	17.4	13.8	30.9
80	Patient_BMo112	°deg	0.6	0.4	30.7	37.7	224.6	275.6
81	Patient_BMo113	°deg	0.52	0.3	32.6	39.5	65.1	78.8
82	Patient_BMo114	°deg	0.46	0.32	18.6	21	31.8	35.8
83	Patient_BMo115	°deg	0.37	0.29	18.8	19.8	36.4	38.4
84	Patient_BMo118	°deg	0.68	0.21	12.4	19.7	17.1	27.1
85	Patient_BMo12	°deg	0.98	0.92	3.5	6.1	5.1	8.9
86	Patient_BMo15	°deg	0.97	0.77	1.7	5	6.3	18.8
87	Patient_BMo17	°deg.s-1	0.78	0.73	7.5	8.2	19.2	21.1
88	Patient_BMo18	°deg.s-1	0.85	0.84	1.5	1.6	13.6	14.1
89	Patient_BMo23	ratio	0.93	0.55	0	0.1	8	19.9
90	Patient_BMo24	ratio	0.95	0.61	0	0.1	7.7	20.8
91	Patient_BMo25	°deg	0.48	0.02	12.8	17.6	19.7	27
92	Patient_BMo26	°deg	0.6	0.12	0.8	1.2	-37.5	-55.9
93	Patient_BMo27	°deg	0.57	0.21	0.8	1.1	42.8	58
94	Patient_BMo28	°deg	0.3	0.13	11.5	12.8	-15	-16.7
95	Patient_BMo29	°deg	0.69	0.45	7	9.3	22.5	29.8
96	Patient_BMo3	°deg	0.9	0.57	3	6.4	3.1	6.5
97	Patient_BMo30	°deg	0.69	0.45	5	6.6	22.5	29.8
98	Patient_BMo31	°deg	0.93	0.56	2.2	5.8	18	46.1
99	Patient_BMo33	°deg	0.88	0.6	2.4	4.2	9.1	16.4
100	Patient_BMo34	°deg	0.93	0.72	1.9	3.8	7.7	15.2
101	Patient_BMo35	°deg.s-1	0.79	0.41	5.1	8.6	13.9	23.6
102	Patient_BMo37	°deg	0.95	0.77	4	8.6	7.7	16.4
103	Patient_BMo38	°deg	0.66	0.26	1	1.5	36.1	53.4
104	Patient_BMo4	°deg	0.92	0.58	2.9	6.4	2.9	6.6
105	Patient_BMo41	°deg.s-1	0.84	0.6	1.1	1.8	14.3	22.8
106	Patient_BMo42	°deg	0.73	0.22	7.5	12.8	22.7	38.8
107	Patient_BMo43	°deg	0.92	0.86	3.1	4	7.8	10.1
108	Patient_BMo44	°deg	0.96	0.67	2.3	6.4	4.2	11.6
109	Patient_BMo45	°deg	0.77	0.51	1.4	2	34.3	50
110	Patient_BMo46	°deg	0.74	0.56	1.6	2.2	29.5	38.6
111	Patient_BMo47	°deg	0.64	0.43	0.9	1.2	24	30.5
112	Patient_BMo48	°deg.s-1	0.85	0.78	4.1	5	13.5	16.4
113	Patient_BMo49	°deg	0.96	0.89	4.5	7.4	4.3	6.9
114	Patient_BMo5	°deg	0.97	0.96	3	3.8	4.3	5.5
115	Patient_BMo50	°deg	0.71	0.63	3.5	4	27.3	31.2
116	Patient_BMo51	°deg	0.63	0.39	1.5	1.9	31.3	40.3
117	Patient_BMo53	°deg.s-1	0.73	0.6	9.5	11.6	17.8	21.7
118	Patient_BMo54	°deg	0.8	0.69	4.3	5.3	12.3	15.2
119	Patient_BMo55	°deg.s-1	0.82	0.65	14	19.5	18.6	25.9
120	Patient_BMo57	°deg	0.96	0.95	4	4.9	5	6.1
121	Patient_BMo58	°deg.s-1	0.76	0.7	8.6	9.5	18.3	20.2
122	Patient_BMo59	°deg	0.95	0.91	4.1	5.5	3.3	4.4
123	Patient_BMo6	°deg.s-1	0.78	0.75	6.1	6.6	18.8	20.5
124	Patient_BMo60	°deg	0.93	0.46	1.4	4.1	8.2	23.3
125	Patient_BMo61	°deg.s-1	0.63	0.29	6.7	9.4	24.6	34.2
126	Patient_BMo62	°deg	0.88	0.68	1.3	2.1	15.2	24.7
127	Patient_BMo63	°deg.s-1	0.82	0.28	3.9	7.7	22.3	44
128	Patient_BMo7	°deg	0.96	0.63	1.2	3.4	6.2	18.2
129	Patient_BMo72	°deg	0.99	0.29	0.5	3.8	7.5	54.3
130	Patient_BMo75	°deg	0.98	0.91	0.6	1.2	6.6	12.7
131	Patient_BMo77	°deg	0.95	0.79	0.9	1.7	45.5	91.9
132	Patient_BMo79	°deg	0.49	0.36	0.1	0.1	30.3	33.9
133	Patient_BMo8	°deg	0.95	0.75	1.1	2.5	5.7	13.2
134	Patient_BMo80	°deg	0.95	0.54	1.2	3.5	6.1	17.9
135	Patient_BMo81	°deg	0.98	0.86	1.7	4.4	6.1	15.6
136	Patient_BMo82	m.s-2	0.03	0.04	0.1	0.1	106.7	106.3
137	Patient_BMo83	m.s-1	0.25	0.19	0.2	0.2	40.9	42.4
138	Patient_BMo84	°deg	0.9	0.26	1	2.7	12	33.3
139	Patient_BMo85	°deg.s-2	0.06	0.17	1.6	1.5	73.5	69
140	Patient_BMo86	°deg.s-1	0.34	0.45	28.4	25.9	35.6	32.5
141	Patient_BMo87	%	0.43	0.48	12.4	11.9	32.7	31.4
142	Patient_BMo89	%	0.9	0.56	2	4.3	30	64.1
143	Patient_BMo9	°deg	0.96	0.93	4.1	5.5	4.3	5.8
144	Patient_BMo99	%	0.35	0.68	13.7	9.6	36.3	25.4

## Sheet: Validity
	Biomarkers	Unit	Normality	P	AUC	Youden
1	BMo1	m	0.1605	0.8646	48.4	13.3
2	BMo10	%	0.4585	0.1503	60.3	26.7
3	BMo101	%	0	0.4063	56.3	23.3
4	BMo103	%	0.075	0.2829	56.9	20
5	BMo105	°deg	0.074	0.1311	62.1	30
6	BMo106	°deg	0.2433	0.431	55.6	13.3
7	BMo107	°deg	0.0099	0.0446	65.1	33.3
8	BMo112	°deg	0.0694	0.46	57.7	20
9	BMo113	°deg	0	0.4232	56.1	16.7
10	BMo114	°deg	0.0063	0.2944	58	32.1
11	BMo115	°deg	0.0506	0.257	59.1	23.3
12	BMo118	°deg	0.1668	0.4365	57.3	20
13	BMo12	°deg	0.2227	0.0049	73.2	40
14	BMo15	°deg	0.0008	0.0002	77	43.3
15	BMo17	°deg.s-1	0.1345	0.047	64	26.7
16	BMo18	°deg.s-1	0.7178	0.0065	70	40
17	BMo23	ratio	0.5016	0.2807	57.4	16.7
18	BMo24	ratio	0.8213	0.7595	52.8	16.7
19	BMo25	°deg	0	0.1462	61	23.3
20	BMo26	°deg	0.5483	0.7623	51.4	16.7
21	BMo27	°deg	0.4203	0.8768	49.7	13.3
22	BMo28	°deg	0	0.5027	55.2	15.9
23	BMo29	°deg	0.498	0.2499	58.3	20
24	BMo3	°deg	0.9469	0.6762	51.6	10
25	BMo30	°deg	0.4854	0.267	58.2	23.3
26	BMo31	°deg	0.0254	0.786	52.1	16.7
27	BMo33	°deg	0.2522	0.1546	59.7	23.3
28	BMo34	°deg	0.12	0.3806	57.6	23.3
29	BMo35	°deg.s-1	0.658	0.2718	59.3	23.3
30	BMo37	°deg	0.5416	0.3757	57.6	20
31	BMo38	°deg	0.001	0.9124	50.9	16.7
32	BMo4	°deg	0.8891	0.3416	54	13.3
33	BMo41	°deg.s-1	0.6046	0.1682	60.1	30
34	BMo42	°deg	0.4137	0.3924	55.9	20
35	BMo43	°deg	0.7221	0.1505	58.8	20
36	BMo44	°deg	0.0601	0.0233	68.7	40
37	BMo45	°deg	0	0.0935	62.7	26.7
38	BMo46	°deg	0.0543	0.026	63.2	33.3
39	BMo47	°deg	0.0042	0.0443	65.6	32.2
40	BMo48	°deg.s-1	0.1283	0.2582	58	19
41	BMo49	°deg	0.4524	0.0672	65.2	36.7
42	BMo5	°deg	0.5018	0.0281	68.8	33.3
43	BMo50	°deg	0.0007	0.1244	61.7	26.4
44	BMo51	°deg	0.0001	0.9707	50.3	13.3
45	BMo53	°deg.s-1	0.0959	0.0613	63.3	23.3
46	BMo54	°deg	0.2038	0.3935	57.7	20
47	BMo55	°deg.s-1	0.0475	0.4147	56.2	23.3
48	BMo57	°deg	0.2196	0.0077	71.8	40
49	BMo58	°deg.s-1	0.0828	0.0328	63.8	26.7
50	BMo59	°deg	0.1775	0.058	69.2	43.3
51	BMo6	°deg.s-1	0.7847	0.2477	56.8	16.7
52	BMo60	°deg	0.5941	0.68	54.8	20
53	BMo61	°deg.s-1	0.0042	0.7082	52.9	20
54	BMo62	°deg	0.8288	0.4645	56.8	16.7
55	BMo63	°deg.s-1	0	0.0253	66.8	33.3
56	BMo7	°deg	0.1323	0.821	50.4	13.3
57	BMo72	°deg	0.0124	0.5573	45.4	6.9
58	BMo75	°deg	0.605	0.3225	57.8	20
59	BMo77	°deg	0	0.9707	49.7	13.3
60	BMo79	°deg	0.5337	0.4396	59.6	30
61	BMo8	°deg	0.9363	0.6057	52.9	16.3
62	BMo80	°deg	0.9536	0.0405	65.4	30
63	BMo81	°deg	0.155	0.7914	51.7	16.7
64	BMo82	m.s-2	0	0.0274	66.6	36.7
65	BMo83	m.s-1	0.0106	0.0027	72.2	46.7
66	BMo84	°deg	0.0069	0.6757	46.8	6.7
67	BMo85	°deg.s-2	0.0356	0.1091	62.1	23.3
68	BMo86	°deg.s-1	0.9811	0.2239	60	26.7
69	BMo87	%	0.1522	0.8239	47.9	13.3
70	BMo89	%	0	0.9221	50.8	16.2
71	BMo9	°deg	0.6323	0.0143	67.7	30
72	BMo99	%	0.0051	0.2418	58.9	20

## Sheet: Interpretability
	Biomarkers	Unit	MDC_intra	MDC_testretest	MDCp_intra	MDCp_testretest
1	Control_BMo1	m	0	0	80.6	80.7
2	Control_BMo10	%	5.7	15.8	10.4	28.6
3	Control_BMo101	%	13.4	31	78.6	182
4	Control_BMo103	%	100.1	100.1	97.3	97.3
5	Control_BMo105	°deg	132.9	167.7	747.5	943.3
6	Control_BMo106	°deg	68.3	105.2	137.7	212.2
7	Control_BMo107	°deg	41.1	57.5	67.2	94.1
8	Control_BMo112	°deg	109.9	181.1	-3944.2	-6495.9
9	Control_BMo113	°deg	78.1	110.7	184.1	261
10	Control_BMo114	°deg	46.3	70.8	75	114.6
11	Control_BMo115	°deg	55.8	60.6	101.5	110.3
12	Control_BMo118	°deg	42.2	60.7	54.2	78.1
13	Control_BMo12	°deg	10.2	19.3	12.3	23.3
14	Control_BMo15	°deg	5.7	19.4	15.2	52.1
15	Control_BMo17	°deg.s-1	22.5	26	47.2	54.5
16	Control_BMo18	°deg.s-1	6.6	5.1	46	35.2
17	Control_BMo23	ratio	0.1	0.1	20.7	41.2
18	Control_BMo24	ratio	0	0.1	18.4	39.7
19	Control_BMo25	°deg	36.9	52	61	85.9
20	Control_BMo26	°deg	2.4	2.8	-125.4	-147.4
21	Control_BMo27	°deg	2.2	2.4	122	137.5
22	Control_BMo28	°deg	34.5	55.7	-45.7	-73.6
23	Control_BMo29	°deg	22.1	32.2	60.2	87.8
24	Control_BMo3	°deg	10.6	19.2	10.9	19.7
25	Control_BMo30	°deg	15.6	22.8	60.2	87.8
26	Control_BMo31	°deg	4.9	12.5	37.6	96.2
27	Control_BMo33	°deg	5.8	8.7	20.8	31.3
28	Control_BMo34	°deg	5.9	9.2	23	35.6
29	Control_BMo35	°deg.s-1	13.3	17.2	35.7	46.2
30	Control_BMo37	°deg	7.3	21.6	13.1	38.5
31	Control_BMo38	°deg	2.5	3.2	101.4	127.5
32	Control_BMo4	°deg	15.5	24.9	15.7	25.2
33	Control_BMo41	°deg.s-1	4.1	4.4	45.8	49.2
34	Control_BMo42	°deg	19.7	30.5	68.6	106.3
35	Control_BMo43	°deg	13.8	17.5	31.5	39.8
36	Control_BMo44	°deg	7.3	17.7	11.6	28
37	Control_BMo45	°deg	3.8	6.5	80.4	139
38	Control_BMo46	°deg	3.3	3.8	73.4	83.6
39	Control_BMo47	°deg	13.9	3.3	4.6	1.1
40	Control_BMo48	°deg.s-1	16.5	17.5	48.9	52.1
41	Control_BMo49	°deg	10.9	16.7	9.4	14.5
42	Control_BMo5	°deg	7.8	13	10.1	16.7
43	Control_BMo50	°deg	9.8	10.9	58.7	65.7
44	Control_BMo51	°deg	3.6	4.5	75	92.1
45	Control_BMo53	°deg.s-1	30	34.1	48.5	55.2
46	Control_BMo54	°deg	12.5	18.8	33.4	50.2
47	Control_BMo55	°deg.s-1	32	40.1	44.5	55.9
48	Control_BMo57	°deg	9.5	13	10.3	14
49	Control_BMo58	°deg.s-1	26.5	29.4	47.1	52.3
50	Control_BMo59	°deg	10.5	13	7.9	9.7
51	Control_BMo6	°deg.s-1	18.5	22.8	50.2	61.9
52	Control_BMo60	°deg	3.1	8.8	16.8	48
53	Control_BMo61	°deg.s-1	16.5	22.6	63	86.1
54	Control_BMo62	°deg	3.3	6.5	37.9	74.5
55	Control_BMo63	°deg.s-1	17.6	25.8	84.2	123.1
56	Control_BMo7	°deg	4.4	7.8	23.4	42
57	Control_BMo72	°deg	1.3	8.9	17.5	122.7
58	Control_BMo75	°deg	1.5	4	17.2	46.4
59	Control_BMo77	°deg	2.8	4.5	134.9	215
60	Control_BMo79	°deg	0.2	0.2	64.8	67.2
61	Control_BMo8	°deg	2.8	8.7	14.7	45.5
62	Control_BMo80	°deg	4.4	12	20	55.1
63	Control_BMo81	°deg	7.9	18.3	29.2	67.5
64	Control_BMo82	m.s-2	0.2	0.2	148.7	135.8
65	Control_BMo83	m.s-1	0.4	0.4	79.3	68
66	Control_BMo84	°deg	4.1	7.9	50.6	98.1
67	Control_BMo85	°deg.s-2	3	2.5	122.2	102.5
68	Control_BMo86	°deg.s-1	64.5	54.1	75.3	63.2
69	Control_BMo87	%	28.9	32.9	78.1	88.9
70	Control_BMo89	%	5	7.2	81.8	116.7
71	Control_BMo9	°deg	9.9	14.3	9.3	13.3
72	Control_BMo99	%	35.2	29.1	87.2	71.9
73	Patient_BMo1	m	0	0	82.4	95
74	Patient_BMo10	%	5.9	16.7	11.3	31.8
75	Patient_BMo101	%	16.6	36.8	75.3	167.4
76	Patient_BMo103	%	96.7	84.5	90.6	79.2
77	Patient_BMo105	°deg	89.8	92.3	220.9	227
78	Patient_BMo106	°deg	74.7	84.6	123.5	139.9
79	Patient_BMo107	°deg	21.5	48.3	38.1	85.6
80	Patient_BMo112	°deg	85.1	104.4	622.4	763.8
81	Patient_BMo113	°deg	90.4	109.4	180.5	218.4
82	Patient_BMo114	°deg	51.6	58.1	88.2	99.3
83	Patient_BMo115	°deg	52	54.9	100.8	106.4
84	Patient_BMo118	°deg	34.5	54.6	47.5	75.2
85	Patient_BMo12	°deg	9.7	16.9	14.2	24.7
86	Patient_BMo15	°deg	4.6	13.9	17.4	52.2
87	Patient_BMo17	°deg.s-1	20.8	22.8	53.2	58.4
88	Patient_BMo18	°deg.s-1	4.3	4.4	37.6	39
89	Patient_BMo23	ratio	0.1	0.1	22.3	55
90	Patient_BMo24	ratio	0.1	0.1	21.2	57.6
91	Patient_BMo25	°deg	35.5	48.7	54.6	74.9
92	Patient_BMo26	°deg	2.2	3.3	-104	-154.9
93	Patient_BMo27	°deg	2.3	3.1	118.7	160.7
94	Patient_BMo28	°deg	31.9	35.5	-41.6	-46.3
95	Patient_BMo29	°deg	19.5	25.9	62.3	82.7
96	Patient_BMo3	°deg	8.4	17.6	8.6	18
97	Patient_BMo30	°deg	13.8	18.3	62.3	82.7
98	Patient_BMo31	°deg	6.2	16	49.8	127.7
99	Patient_BMo33	°deg	6.5	11.7	25.3	45.5
100	Patient_BMo34	°deg	5.3	10.4	21.3	42.2
101	Patient_BMo35	°deg.s-1	14	23.8	38.6	65.5
102	Patient_BMo37	°deg	11.2	23.8	21.4	45.5
103	Patient_BMo38	°deg	2.9	4.2	100	148.1
104	Patient_BMo4	°deg	8	17.8	8.2	18.2
105	Patient_BMo41	°deg.s-1	3.1	4.9	39.6	63.2
106	Patient_BMo42	°deg	20.8	35.5	62.9	107.5
107	Patient_BMo43	°deg	8.6	11.2	21.7	28
108	Patient_BMo44	°deg	6.5	17.8	11.8	32.2
109	Patient_BMo45	°deg	3.8	5.5	95	138.7
110	Patient_BMo46	°deg	4.6	6	81.8	107.1
111	Patient_BMo47	°deg	2.5	3.2	66.6	84.6
112	Patient_BMo48	°deg.s-1	11.4	13.8	37.3	45.3
113	Patient_BMo49	°deg	12.6	20.5	11.8	19.2
114	Patient_BMo5	°deg	8.2	10.5	11.9	15.3
115	Patient_BMo50	°deg	9.8	11.2	75.7	86.4
116	Patient_BMo51	°deg	4.1	5.2	86.8	111.6
117	Patient_BMo53	°deg.s-1	26.4	32.3	49.2	60.1
118	Patient_BMo54	°deg	11.9	14.7	34	42.1
119	Patient_BMo55	°deg.s-1	38.9	54	51.7	71.7
120	Patient_BMo57	°deg	11	13.6	13.7	16.9
121	Patient_BMo58	°deg.s-1	23.9	26.4	50.6	55.9
122	Patient_BMo59	°deg	11.4	15.2	9.2	12.2
123	Patient_BMo6	°deg.s-1	16.9	18.3	52.2	56.7
124	Patient_BMo60	°deg	4	11.3	22.6	64.6
125	Patient_BMo61	°deg.s-1	18.6	25.9	68.1	94.7
126	Patient_BMo62	°deg	3.7	6	42	68.5
127	Patient_BMo63	°deg.s-1	10.8	21.2	61.8	121.8
128	Patient_BMo7	°deg	3.2	9.5	17.1	50.3
129	Patient_BMo72	°deg	1.5	10.7	20.7	150.4
130	Patient_BMo75	°deg	1.7	3.3	18.4	35.1
131	Patient_BMo77	°deg	2.4	4.8	126.2	254.7
132	Patient_BMo79	°deg	0.2	0.3	84.1	94
133	Patient_BMo8	°deg	3.1	7	15.9	36.7
134	Patient_BMo80	°deg	3.3	9.6	17	49.6
135	Patient_BMo81	°deg	4.8	12.2	17	43.2
136	Patient_BMo82	m.s-2	0.4	0.4	295.8	294.5
137	Patient_BMo83	m.s-1	0.5	0.5	113.5	117.7
138	Patient_BMo84	°deg	2.7	7.5	33.2	92.2
139	Patient_BMo85	°deg.s-2	4.5	4.2	203.8	191.2
140	Patient_BMo86	°deg.s-1	78.6	71.8	98.7	90.2
141	Patient_BMo87	%	34.3	32.9	90.6	87
142	Patient_BMo89	%	5.5	11.9	83	177.6
143	Patient_BMo9	°deg	11.4	15.3	12	16
144	Patient_BMo99	%	37.9	26.5	100.6	70.3
