# Supplementary material for: Measurement properties of 72 movement biomarkers aiming to discriminate non‑specific chronic low back pain patients from an asymptomatic population
Source: Sci Rep. 2023 Apr 20;13:6483. doi: 10.1038/s41598-023-33504-5 (PMC10119171; doi:10.1038/s41598-023-33504-5)
Supplement: Supplementary file 4 — Supplementary Information 4. [file 41598_2023_33504_MOESM4_ESM.xlsx]

## Sheet: Title
Measurement properties of 72 movement biomarkers aiming to discriminate non‑specific chronic low back pain patients from an asymptomatic population
Florent Moissenet1, Stéphane Armand1, Stéphane Genevay2
1 Kinesiology Laboratory, Geneva University Hospitals and University of Geneva, Geneva, Switzerland
2 Department of Rheumatology, Geneva University Hospitals, Geneva, Switzerland
Supplementary Table 2 - Description of the motor tasks explored in this study in their order of execution

## Sheet: Motor tasks
Motor task	Duration / repetitions	Instructions (details)
Two-legged standing	60 s	Stay upright with arms along the body without moving
Barefoot walking	5 repetitions	Walk as usually at self-selected speed along the 10-m straight level walkway
Trunk forward bending	3 repetitions	Start in upright standing, bend the trunk forward as far forward as possible with knees extended, maintain the trunk full-flexion position, return to upright standing, and maintain upright standing
Bilateral trunk lateral bending	3 repetitions per side	Start in upright standing, bend the trunk laterally (first side randomly defined) as far forward as possible with knees extended, maintain the trunk full-flexion position, return to upright standing, maintain upright standing, and then execute the same procedure on the other side
Bilateral trunk rotation	3 repetitions per side	Start in upright standing, arms crossed on the chest, rotate the trunk (first side randomly defined) as far forward as possible with knees extended, maintain the trunk full-rotation position, return to upright standing, maintain upright standing, and then execute the same procedure on the other side
Weight lifting	3 repetitions	Start in upright standing, pick the box (10% of body weight) on the ground, return to upright standing, maintain upright standing with elbows flexed at 90° while holding the box, rest the box on the ground, and return to upright standing
Sitting	60 s	Sit still on the stool (adjusted height with hips and knees flexion at 90°) in a comfortable and spontaneous position
Sit-to-stand	3 repetitions	Start in a comfortable and spontaneous sitting position on the stool (adjusted height with hips and knees flexion at 90°), stand up, maintain the upright standing with knees fully extended, return to sitting, and maintain sitting.
